# Supplementary material for: A Rapid-Patterning 3D Vessel-on-Chip for Imaging and Quantitatively Analyzing Cell–Cell Junction Phenotypes
Source: Bioengineering (Basel). 2023 Sep 13;10(9):1080. doi: 10.3390/bioengineering10091080 (PMC10525190; doi:10.3390/bioengineering10091080)
Supplement: Supplementary file 1 [file bioengineering-10-01080-s001.zip]

Archive with 2 entries (2 files):
- Supplemental materials.pdf
- Video S1.avi
